# Supplementary material for: Potentially Pathogenic Vibrio spp. in Algal Wrack Accumulations on Baltic Sea Sandy Beaches
Source: Microorganisms. 2024 Oct 21;12(10):2101. doi: 10.3390/microorganisms12102101 (PMC11509979; doi:10.3390/microorganisms12102101)
Supplement: Supplementary file 1 [file microorganisms-12-02101-s001.zip]

Archive with 1 entries (1 files):
- microorganisms-3209085-supplementary.pdf
